# Supplementary material for: Proteomic analysis of egg white heparin-binding proteins: towards the identification of natural antibacterial molecules
Source: Sci Rep. 2016 Jun 13;6:27974. doi: 10.1038/srep27974 (PMC4904793; doi:10.1038/srep27974)
Supplement: Supplementary Information [file srep27974-s1.xls]

## Sheet: Supplemental data 1
Proteomic analysis of egg white heparin-binding proteins: towards the identification of natural antibacterial molecules
Nicolas Guyot, Valérie Labas, Grégoire Harichaux, Magali Chessé, Jean-Claude Poirier, Yves Nys and Sophie Réhault-Godbert
Table S1: Results for in solution analysis of gel filtration fractions: identified proteins and quantitative value (emPAI)
In grey: five major proteins of the corresponding fraction, based on EmPAI values.
Identified Proteins	Accession Number	GeneID	Theorical molecular weight	Fractions from gel filtration chromatography
				I	II	III	IV	V	VI	VII
PREDICTED: beta-microseminoprotein-like [Gallus gallus]	gi|513191195	101750704	12 kDa	4.4399	2.0931	6.2142	38.244	51.044	21.314	1160.3
gallinacin-11 precursor [Gallus gallus]	gi|49169808	414876	12 kDa	6.7403	4.7782	6.7403	43.725	620.2	1492.2	257.43
lysozyme [Gallus gallus]	gi|229157	396218	14 kDa	7.7392	5.8686	0	0	0	46.177	253.68
pleiotrophin precursor [Gallus gallus]	gi|444741724	418125	19 kDa	0.75956	8.5856	19.362	6.9399	2.7378	1.1243	1.1243
metalloproteinase inhibitor 3 precursor [Gallus gallus]	gi|45382757	396483	25 kDa	0	0	0	4.616	19.488	0.15466	0.7775
ovalbumin-related protein X [Gallus gallus gallus]	gi|510032768	420898	45 kDa	16.099	548.42	142.77	7.4085	4.6686	1.2003	0.60507
RecName: Full=Ovocleidin-17; Short=OC-17 [Gallus gallus]	gi|32699622	100313508	15 kDa	0.57129	1.469	6.6411	17.866	36.158	2.8795	0.57129
Chain A, Crystal Structure Of Vitelline Membrane Outer Layer Protein I (Vmo-I): A Folding Motif With Homologous Greek Key Structures Related By An Internal Three-Fold Symmetry	gi|576329	418974	18 kDa	0	0	38.823	494.4	2336.2	2.2011	0.47379
RecName: Full=Cadherin-1; AltName: Full=Epithelial cadherin; Short=E-cadherin; AltName: Full=Liver cell adhesion molecule; Short=L-CAM; Flags: Precursor [Gallus gallus]	gi|115417	415860	98 kDa	0	0	0	0	0.11739	0.20322	0.037692
retinoic acid receptor responder protein 2 precursor [Gallus gallus]	gi|477507238	420366	18 kDa	0	0	2.8251	37.146	4.6119	0	0
Hep21 protein [Gallus gallus]	gi|316995812	395192	12 kDa	1.3495	0	0.76735	0.32942	1.3495	0	0
ovocalyxin-32 [Gallus gallus]	gi|257357678	395209	31 kDa	0	0	0.12241	0.2598	0.78137	0	0
ribonuclease CL2 precursor [Gallus gallus]	gi|58696439	422633	16 kDa	0	0	0	0.55238	0.55238	0	0
PREDICTED: prostatic acid phosphatase-like [Gallus gallus]	gi|363730245	428451	44 kDa	0	0	0	0.62974	0.50233	0	0
PREDICTED: phosphatidylethanolamine-binding protein 4 isoform X1 [Gallus gallus]	gi|513220503	101747939	19 kDa	0	0	0.20726	2.7378	0.45748	0	0
glutathione peroxidase 3 precursor [Gallus gallus]	gi|253735708	427638	25 kDa	0.33156	0.33156	0.15393	0.15393	0.15393	0	0
PREDICTED: uncharacterized protein LOC771972 isoformX1 [Gallus gallus]	gi|513218610	771972	27 kDa	0.47982	0.13956	0.47982	0.47982	0.13956	0	0
PREDICTED: tumor necrosis factor receptor superfamily member 6B isoform X2 [Gallus gallus]	gi|118100703	395096	33 kDa	0.11236	2.5889	2.5889	0.11236	0.11236	0	0
peptidyl-prolyl cis-trans isomerase B precursor [Gallus gallus]	gi|45382027	396447	22 kDa	0	0	15.834	49.472	0	0	0
PREDICTED: LOW QUALITY PROTEIN: metalloproteinase inhibitor 2, partial [Anas platyrhynchos]	gi|514711419	101790575	24 kDa	0	0	1.0996	1.0996	0	0	0
PREDICTED: complement factor D-like isoform X1 [Gallus gallus]	gi|513227300	100857593	47 kDa	0	0	0.46186	0.98076	0	0	0
PREDICTED: uncharacterized protein LOC427400 isoform X3 [Gallus gallus]	gi|118103613	427400	39 kDa	0	0	0.09709	0.74363	0	0	0
putative arginine-rich mutated in early stage tumors [Taeniopygia guttata]	gi|197128066	100190295	20 kDa	0	0	0.18829	0.67792	0	0	0
secreted frizzled-related protein, partial [Gallus gallus]	gi|6636325	395545	24 kDa	0	0.34541	0	0.56057	0	0	0
draxin precursor [Gallus gallus]	gi|218664505	419492	39 kDa	0	0	0.20051	0.44122	0	0	0
ovalbumin-related protein Y [Gallus gallus]	gi|71897377	420897	44 kDa	0.27817	0.38713	0	0.17776	0	0	0
Schwann cell-specific EGF-like repeat autocrine factor precursor [Gallus gallus]	gi|45383169	395159	22 kDa	0	0	0.61945	0.17433	0	0	0
alpha 1-acid glycoprotein [Gallus gallus]	gi|155624218	395220	22 kDa	0.87844	0.37056	0.17071	0.17071	0	0	0
slit homolog 2 protein precursor [Gallus gallus]	gi|388596651	373967	169 kDa	1.5669	1.2573	0.18697	0.089479	0	0	0
ovalbumin [Gallus gallus]	gi|223299	396058	43 kDa	2.5088	0.79642	0.28538	0.087287	0	0	0
olfactomedin-like protein 3 precursor [Gallus gallus]	gi|90968644	419882	45 kDa	6.3558	1.0511	0.17309	0.083092	0	0	0
disintegrin and metalloproteinase domain-containing protein 9 precursor [Gallus gallus]	gi|397739055	426781	94 kDa	0	0.03927	0	0.080083	0	0	0
PREDICTED: mucin-5B isoform X1 [Gallus gallus]	gi|363734560	395381	234 kDa	8.6919	0.047777	0.015678	0.015678	0	0	0
PREDICTED: WAP four-disulfide core domain protein 3 isoform X5 [Gallus gallus]	gi|513218625	419300	29 kDa	1.9716	5.142	2.7852	0	0	0	0
follistatin precursor [Gallus gallus]	gi|45383944	396119	38 kDa	0	0.59562	1.112	0	0	0	0
plasminogen activator inhibitor type 1, member 2 precursor [Gallus gallus]	gi|145046232	424805	49 kDa	0	0	0.78954	0	0	0	0
avidin [Gallus gallus]	gi|451889	396260	17 kDa	0.23047	1.2923	0.23047	0	0	0	0
PREDICTED: protein disulfide-isomerase A5 [Gallus gallus]	gi|513195013	424249	73 kDa	0	0.05074	0.16007	0	0	0	0
angiopoietin-related protein 3 precursor [Gallus gallus]	gi|205361182	100189558	53 kDa	4.7434	0.4969	0.14393	0	0	0	0
PREDICTED: signal peptide, CUB domain, EGF-like 2 isoform X3 [Gallus gallus]	gi|363734260	423049	104 kDa	0	0	0.071771	0	0	0	0
cochlin precursor [Gallus gallus]	gi|45384390	395779	59 kDa	0.72433	1.0677	0.062408	0	0	0	0
RecName: Full=Pro-neuregulin-1, membrane-bound isoform; Short=Pro-NRG1; Contains: RecName: Full=Neuregulin-1; AltName: Full=Acetylcholine receptor-inducing activity; Short=ARIA; Flags: Precursor [Gallus gallus]	gi|9297019	373906	67 kDa	0.23834	0.1739	0.054896	0	0	0	0
Golgi apparatus protein 1 precursor [Gallus gallus]	gi|45382795	396492	130 kDa	12.434	1.7335	0	0	0	0	0
clusterin precursor [Gallus gallus]	gi|45382467	395722	51 kDa	7.746	0.87685	0	0	0	0	0
PREDICTED: extracellular matrix protein 1 isoform X1 [Gallus gallus]	gi|363742820	100858704	32 kDa	0	0.40229	0	0	0	0	0
ovoglobulinG2 type BB [Gallus gallus]	gi|385145529	395882	47 kDa	0.5739	0.35306	0	0	0	0	0
RecName: Full=Ovotransferrin; AltName: Full=Allergen Gal d III; AltName: Full=Conalbumin; AltName: Full=Serum transferrin; AltName: Allergen=Gal d 3; Flags: Precursor [Gallus gallus]	gi|1351295	396241	78 kDa	0.3839	0.14941	0	0	0	0	0
RecName: Full=Ovoinhibitor; Flags: Precursor [Gallus gallus]	gi|1708509	416235	52 kDa	0.23078	0.14847	0	0	0	0	0
hepatocyte growth factor-like protein precursor [Gallus gallus]	gi|45382603	396135	79 kDa	0	0.1463	0	0	0	0	0
PREDICTED: alpha-2-macroglobulin-like 1 isoform X3 [Gallus gallus]	gi|513161014	418254	147 kDa	3.2983	0.076964	0	0	0	0	0
dickkopf-related protein 3 precursor [Gallus gallus]	gi|45384102	396023	39 kDa	0.31437	0	0	0	0	0	0
ovomacroglobulin, ovostatin [Gallus gallus]	gi|671865	396151	164 kDa	0.068604	0	0	0	0	0	0
Thrombospondin type-1 domain-containing protein 7A, partial [Columba livia]	gi|449269435	102084374	178 kDa	0.063111	0	0	0	0	0	0
